# Supplementary material for: A longitudinal study on the information needs and preferences of patients after an acute coronary syndrome
Source: BMC Fam Pract. 2016 Sep 20;17:136. doi: 10.1186/s12875-016-0534-8 (PMC5028970; doi:10.1186/s12875-016-0534-8)
Supplement: Additional file 2: — DATABASE. (XLS 191 kb) [file 12875_2016_534_MOESM2_ESM.xls]

## Sheet: DATABASE
id_tot	Marital_status	Education	Acute_coronary_syndrome	Percutaneous_coronary_intervention	Patients_with_at_least_one_stent	Body_Mass_Index	Pulmonary_Artery_Systolic_Pressure	Pulmonary_Artery_Diastolic_Pressure	Hypertension	Diabetes	Dyslipidemia	Obesity	Smoking_History	Family_History	Physical_Inactivity	t1_new_hospitalizations	t1_emergency_room_visits	t1_specialist_visits	t1_new_rehabilitation_programs	t2_new_hospitalizations	t2_emergency_room_visits	t2_specialist_visits	t2_new_rehabilitation_programs	t3_new_hospitalizations	t3_emergency_room_visits	t3_specialist_visits	t3_new_rehabilitation_programs	IN_Pharmacological_treatment	IN_Knowledge_About_the_Disease	IN_Daily_Activities	IN_Behavioral_Habits	IN_Impact_of_the_Disease	IN_Risk_And_Complications	t1_IN_Pharmacological_treatment	t1_IN_Knowledge_About_the_Disease	t1_IN_Daily_Activities	t1_IN_Behavioral_Habits	t1_Impact_of_the_Disease	t1_IN_Risk_And_Complications	t2_IN_Pharmacological_treatment	t2_IN_Knowledge_About_the_Disease	t2_IN_Daily_Activities	t2_IN_Behavioral_Habits	t2_Impact_of_the_Disease	t2_IN_Risk_And_Complications	t3_IN_Pharmacological_treatment	t3_IN_Knowledge_About_the_Disease	t3_IN_Daily_Activities	t3_IN_Behavioral_Habits
1	2	2	2	1	1	26.2	110	70	1	0	0	0	0	0	0	0	0	0	0	0	1	1	0	0	0	0	0	10	3	25	30	12.5	20	10	4	25	20	30	12.5	30	3	12.5	20	25	5	16	7.5	30	25
2	2	3	2	1	1	22.6	110	80	1	0	0	0	1	0	0	0	0	1	0	0	0	0	0	0	0	1	0	20	12.5	12.5	4	15	30	18	20	16	30	25	4	5	30	20	12.5	2	25	12.5	20	5	12.5
3	2	2	2	1	1	30.5	110	80	1	1	0	0	1	0	0	0	0	0	0	0	0	0	0	1	0	0	0	5	30	12.5	20	12.5	25	25	30	12.5	5	12.5	20	16	24	10	10	20	4	12.5	30	5	12.5
4	2	2	2	1	1	26	125	60	0	0	1	0	0	0	0	0	0	0	0	0	0	0	0	0	0	1	0	25	30	12.5	12.5	5	20	30	25	5	12.5	12.5	20	10	30	10	12.5	25	20	20	30	12.5	12.5
5	2	3	3	1	1	31	130	80	0	0	0	0	1	0	0	999	999	999	999	0	0	1	0	0	0	1	0	16	10	24	25	4	7.5	18	10	10	20	10	20	20	16	10	30	4	10	16	24	5	5
6	1	1	2	1	1	29.6	100	60	0	0	1	0	0	0	0	0	0	0	0	0	0	0	0	0	0	0	0	30	25	12.5	5	12.5	12	18	12	4	10	10	25	18	15	7.5	7.5	3	12	18	15	4	10
7	2	1	2	1	1	29	110	65	0	0	1	1	1	0	0	0	0	0	0	0	0	0	0	0	1	0	0	10	30	4	12.5	25	20	15	30	12.5	5	12	12.5	18	10	20	12.5	4	12	24	25	5	20
8	2	2	2	0	0	23	115	70	0	0	0	0	1	0	0	0	0	1	0	0	0	1	0	0	0	0	0	12.5	5	20	12.5	30	25	10	10	24	16	10	10	2	18	5	5	10	8	3	10	24	10
9	2	2	2	1	1	24	110	70	1	0	1	0	1	0	0	0	0	0	0	0	0	0	0	0	0	0	0	30	12.5	12.5	25	5	20	16	10	24	20	4	10	25	12.5	20	12.5	5	30	7.5	18	10	20
10	1	2	2	1	1	19.1	125	85	0	0	0	0	0	0	0	0	0	1	0	0	0	0	0	0	0	0	0	12.5	12.5	20	5	25	30	1	30	12.5	25	12.5	20	5	30	20	12.5	12.5	25	12.5	30	4	25
11	2	3	3	1	1	26.4	120	85	0	0	1	0	0	0	0	0	0	1	0	0	0	1	0	0	0	1	0	5	30	25	12.5	12.5	20	4	12.5	30	12.5	25	20	10	30	4	10	20	20	12.5	30	12.5	4
12	1	2	3	1	1	23.4	105	65	1	0	0	0	1	0	0	0	0	0	0	0	0	0	0	0	0	0	0	12.5	25	5	20	24	12.5	30	25	5	12.5	12.5	20	20	30	12.5	4	12.5	25	12.5	30	5	12.5
13	1	2	2	1	1	36.2	135	80	1	0	0	0	0	0	0	0	0	0	0	0	0	0	0	0	0	0	0	20	30	5	12.5	25	12.5	7.5	5	24	10	2	16	7.5	5	12	2	10	7.5	24	5	1	4
14	2	2	1	0	0	26	120	80	0	0	0	0	0	0	0	0	0	1	0	1	0	1	0	0	0	1	0	7.5	18	5	2	10	12	16	24	3	10	10	20	25	12.5	10	24	4	20	16	20	10	24
15	2	2	2	1	1	25.4	130	75	0	0	1	1	0	1	0	0	1	0	0	0	0	1	0	0	0	1	0	25	30	20	12.5	5	12.5	25	30	20	4	12.5	12.5	20	30	3	10	10	25	20	25	12.5	7.5
16	2	1	3	1	1	25.2	140	60	1	0	0	0	1	1	0	0	0	1	0	0	0	0	0	0	0	0	0	20	12.5	4	25	12.5	30	30	25	10	12.5	4	20	20	24	3	5	10	8	16	5	5	12.5
17	2	3	2	0	1	21.9	110	80	1	0	0	0	1	1	0	0	0	1	0	0	0	0	0	0	0	0	0	24	20	10	10	4	16	24	16	10	12.5	16	20	7.5	12	5	2	15	18	20	24	10	4
18	1	2	2	1	1	27.1	130	85	1	0	0	0	1	1	1	0	0	0	0	0	0	1	0	0	0	1	0	30	5	20	12.5	12.5	25	12	18	20	12.5	4	10	10	4	20	12.5	25	30	2	5	30	25
19	1	1	2	1	1	29	130	80	0	0	0	0	0	0	0	0	0	0	0	0	0	0	0	0	0	0	0	12.5	30	5	25	12.5	20	10	24	10	16	4	20	3	10	16	10	24	20	12	7.5	4	10
20	2	1	2	1	1	24.9	95	60	1	0	1	0	1	0	0	0	0	0	0	0	0	1	0	0	0	1	0	10	20	30	3	12.5	16	20	16	10	7.5	4	24	5	10	15	18	12	2	5	24	20	4
21	1	2	2	1	1	26	100	65	1	0	1	0	1	1	0	0	0	1	0	0	0	1	0	0	0	1	0	25	30	20	12.5	12.5	5	30	25	12.5	12.5	5	20	30	25	4	10	16	10	25	12.5	5	20
22	2	1	1	1	0	24.5	110	70	0	0	0	0	1	0	0	999	999	999	999	0	0	0	0	0	0	0	0	10	16	20	24	4	10	30	12.5	4	12	7.5	20	25	30	20	12.5	4	10	18	7.5	12	15
23	2	2	1	1	1	23.8	130	85	0	0	1	0	0	0	0	0	0	0	0	0	0	0	0	0	0	0	0	7.5	3	24	16	10	20	5	5	12	10	8	2	12	5	18	15	10	3	7.5	7.5	3	12
24	2	2	2	1	1	24.7	120	80	0	0	1	0	1	0	0	0	0	1	0	0	0	0	0	0	0	0	0	5	30	25	20	12.5	12.5	20	30	12.5	5	12.5	25	20	30	4	10	10	16	16	7.5	4	10
25	2	1	2	1	1	28	140	80	0	0	1	0	1	1	0	0	0	0	0	0	0	1	0	0	0	1	0	24	12	10	10	4	25	24	20	10	12.5	16	5	30	25	10	4	16	12.5	24	12	20	10
26	2	1	2	1	1	29	110	70	1	0	1	0	1	0	0	0	0	0	0	0	0	0	0	0	0	0	0	25	30	20	12.5	5	12.5	18	15	12	3	7.5	7.5	1	6	15	7.5	12	7.5	10	12	5	8
27	1	3	2	0	1	24	110	65	0	0	0	0	1	0	0	0	0	0	0	0	0	1	0	0	0	0	0	12.5	30	12.5	20	5	25	10	30	25	10	10	20	5	30	20	12.5	12.5	25	20	25	30	12.5
28	2	1	2	1	1	26	110	60	1	0	1	0	0	1	0	0	0	0	0	0	0	0	0	0	1	1	0	4	12.5	20	12.5	25	30	25	30	5	12.5	5	30	7.5	24	20	20	12.5	25	3	7.5	24	20
29	2	1	2	1	1	25.8	140	80	0	1	0	0	0	1	0	0	0	1	0	0	0	0	0	0	0	0	0	5	30	25	12.5	20	12.5	20	18	12	1	10	10	30	25	5	12.5	12.5	20	20	24	10	4
30	2	1	2	1	1	25.6	140	60	1	1	0	0	0	0	1	1	0	1	0	0	0	1	0	0	0	1	0	15	18	2	10	20	10	7.5	15	24	1	2.5	12	16	30	7.5	4	15	10	18	15	20	2
31	2	2	2	1	1	32	90	70	0	0	0	0	0	0	0	1	0	0	0	0	0	0	0	0	0	0	0	20	30	5	12.5	12.5	20	16	20	4	10	7.5	24	15	18	4	12	10	10	16	10	3	20
32	1	3	2	1	1	29	110	70	0	1	0	0	1	1	0	0	0	1	0	0	0	0	0	0	0	0	0	12.5	10	30	20	4	25	4	16	20	24	10	10	10	20	16	10	3	30	15	8	5	1
33	2	1	2	1	1	21.8	110	70	1	1	0	0	0	0	0	0	0	0	0	0	1	0	0	0	0	1	0	30	25	20	4	10	12.5	24	20	4	12.5	16	10	30	25	12.5	20	4	12.5	24	20	10	10
34	2	1	2	1	1	26	120	70	0	0	1	0	1	0	0	0	0	1	0	0	0	1	0	0	0	0	0	30	5	25	12.5	12.5	20	10	16	24	20	10	4	24	20	16	10	4	10	24	20	16	10
35	2	2	2	1	1	26.3	105	65	1	1	1	0	0	0	0	0	0	0	0	0	0	1	0	0	1	0	0	16	10	10	20	4	30	18	16	24	20	7.5	12	10	24	10	20	4	16	7.5	15	18	7.5
36	2	1	2	1	1	24	110	70	0	1	1	0	0	0	0	0	0	1	0	0	0	0	0	0	1	1	0	4	24	20	10	10	16	24	12.5	20	5	12.5	25	7.5	24	16	20	10	4	4	30	20	12.5
37	1	2	3	1	1	24.9	120	80	1	0	0	0	1	0	0	0	0	0	0	0	0	0	0	0	0	0	0	12.5	25	12.5	30	5	20	12	10	10	15	12	18	3	18	15	7.5	7.5	12	3	12	18	15
38	1	2	2	1	1	30	150	100	0	0	1	0	1	0	0	0	0	1	0	0	0	0	0	0	1	0	0	12.5	20	4	25	12.5	30	20	20	20	2	16	10	12	7.5	10	4	24	20	20	30	12.5	4
39	2	2	2	1	1	23.6	100	65	1	0	0	0	0	0	0	0	0	0	0	0	0	1	0	0	0	0	0	20	30	12.5	12.5	5	25	25	12.5	5	12.5	20	30	25	20	5	12.5	12.5	30	20	12.5	10	4
40	2	2	2	1	1	22.4	100	65	0	0	0	0	1	0	0	0	0	1	0	0	0	0	0	0	0	0	0	16	10	20	4	12.5	30	10	20	10	4	24	16	12.5	20	4	10	24	25	16	30	10	2
41	2	3	2	1	1	27.5	120	80	0	0	0	0	0	0	0	0	0	0	0	0	0	0	0	0	0	0	0	25	30	30	16	20	25	30	5	20	25	12.5	12.5	12	20	12.5	5	7.5	24	30	25	12.5	20
42	2	2	1	1	1	27.3	145	80	0	1	1	0	0	1	0	0	0	0	0	0	0	0	0	1	1	1	0	25	30	20	12.5	10	12.5	10	24	10	20	4	16	24	20	16	10	10	4	10	16	10	20
43	2	1	2	1	1	31.9	130	65	0	0	1	0	0	1	0	0	0	0	0	0	0	0	0	0	0	0	0	10	20	10	4	20	30	7.5	18	7.5	2	15	8	3	10	20	16	10	24	12	7.5	3	5
44	2	2	2	1	1	21.5	100	60	0	0	0	0	1	0	0	0	0	1	0	0	0	0	0	0	1	0	0	12.5	30	5	12.5	25	20	12.5	30	5	12.5	25	20	16	25	10	5	10	30	24	20	16	4
45	2	1	1	0	1	29.7	90	60	1	0	0	1	0	0	0	0	0	0	0	0	0	0	0	0	0	0	0	10	4	25	30	12.5	20	25	5	30	12.5	20	12.5	12.5	4	30	20	12.5	25	30	7.5	20	25
46	2	2	2	1	1	30	105	70	0	0	1	0	1	0	0	0	0	0	0	0	0	0	0	0	0	0	0	4	24	25	20	12.5	12.5	5	10	20	16	10	30	12.5	5	24	20	16	10	12.5	25	20	12.5
47	2	2	2	1	1	24.6	110	75	1	0	0	0	0	0	0	0	1	1	0	0	0	1	0	0	0	1	0	12.5	12.5	5	20	25	30	24	20	10	4	10	20	25	30	5	12.5	20	12.5	30	12.5	20	25
48	2	1	2	1	1	28.1	105	60	1	0	0	0	1	0	1	0	1	0	0	0	0	0	0	0	1	0	0	12.5	25	12.5	5	20	30	20	25	7.5	1	7.5	30	25	20	12.5	12.5	1	12	20	3	7.5	7.5
49	1	1	1	1	1	24.5	100	70	0	0	1	0	1	0	0	0	0	0	0	0	0	0	0	0	0	1	0	12	7.5	18	7.5	3	15	18	7.5	15	12	7.5	3	12	7.5	15	7.5	18	3	18	12	7.5	7.5
50	2	2	2	1	1	25.4	110	80	0	0	0	0	1	1	0	0	0	0	0	0	0	0	0	0	0	0	0	12.5	12.5	25	30	5	20	20	16	24	5	12.5	12.5	20	25	24	10	4	10	24	12.5	25	16
51	2	1	2	1	1	22.4	120	75	1	1	1	0	0	0	0	0	0	0	0	0	1	1	0	0	0	1	0	20	7.5	25	4	12.5	30	30	5	20	12.5	12.5	25	20	25	5	12.5	12.5	25	25	24	10	5
52	2	1	2	1	1	25.5	110	70	1	1	0	1	1	0	0	0	0	0	0	0	0	0	0	0	0	0	0	30	12.5	25	12.5	1	20	25	30	20	5	12.5	12.5	10	5	15	13	25	30	16	24	10	7.5
53	2	1	1	1	1	33	140	80	0	0	0	0	1	1	0	0	0	0	0	0	0	1	0	0	0	0	0	18	2	8	15	7.5	7.5	30	4	16	10	10	20	12	15	3	7.5	7.5	18	18	15	7.5	7.5
54	2	1	2	1	1	24.7	90	60	1	0	0	0	1	0	1	0	0	1	0	0	0	0	0	0	0	0	0	30	12.5	5	12.5	20	25	12.5	30	12.5	20	5	25	10	10	10	10	10	10	25	30	5	12.5
55	1	2	1	1	1	29.1	120	80	1	0	0	0	0	1	0	0	0	1	0	0	0	1	0	0	0	1	0	20	25	12.5	5	12.5	30	20	25	12.5	5	12.5	30	20	12.5	5	12.5	30	25	12.5	20	5	12.5
56	2	2	2	1	1	24.9	115	65	1	0	0	1	0	0	0	0	0	1	0	0	0	1	0	0	1	0	0	10	4	24	20	12.5	16	20	24	4	10	16	10	15	18	7.5	7.5	3	12	2.5	1	4	6
57	2	2	3	1	1	30.5	100	65	1	0	0	0	0	0	0	0	0	0	0	0	0	0	0	0	1	1	0	12.5	12.5	30	25	5	20	24	12.5	16	24	12.5	20	12.5	5	25	30	20	12.5	12.5	5	25	30
58	1	1	2	1	1	26	135	85	0	0	0	0	1	0	0	0	0	0	0	0	0	0	0	0	0	0	0	24	20	16	4	10	12.5	24	20	4	16	10	10	30	25	16	10	3	12.5	18	15	10	16
59	1	1	2	1	1	25.5	90	60	0	0	1	0	1	1	0	0	0	0	0	0	0	1	0	0	0	0	0	20	24	4	10	10	16	12	15	12.5	7.5	3	20	7.5	18	7.5	3	12	15	20	24	10	4
60	2	3	2	1	1	23.1	100	80	0	0	1	0	1	0	0	0	0	1	0	0	0	1	0	0	0	1	0	10	5	25	30	20	12.5	3	20	10	25	30	12.5	20	30	12.5	10	5	25	7.5	10	4	30
61	2	1	2	1	1	34.5	120	80	0	0	0	0	1	0	0	0	0	1	0	0	0	0	0	0	0	0	0	12.5	5	25	30	12.5	20	30	25	4	16	25	30	16	3	10	7.5	15	24	1	4	2.5	2.5
62	1	2	3	1	1	26	110	70	0	0	1	0	1	0	0	1	0	1	0	1	0	1	0	0	0	1	0	16	5	30	2	20	7.5	16	5	20	24	7.5	1	2	16	30	5	5	20	2.5	12	15	3
63	2	1	2	1	1	25	100	65	1	1	0	1	1	0	0	0	0	0	0	0	0	1	0	0	0	0	0	25	10	20	12.5	4	30	25	10	12.5	5	20	30	16	20	10	4	10	24	20	25	12.5	5
64	2	1	2	1	1	27.9	125	80	0	0	1	0	1	1	0	0	0	0	0	0	0	0	0	0	0	0	0	24	20	16	12.5	3	12.5	4	30	20	12.5	12.5	16	30	25	20	5	12.5	12.5	30	16	20	4
65	2	2	2	1	1	27	169	90	1	1	0	0	0	0	0	0	0	0	0	0	0	0	0	0	0	0	0	25	12.5	5	30	12.5	20	12.5	25	20	30	5	12.5	10	24	4	10	16	20	10	16	4	20
66	2	2	2	1	1	35.9	110	80	0	0	0	0	1	1	0	0	0	0	0	0	0	1	0	0	0	1	0	30	5	20	12.5	10	25	24	24	20	7.5	10	25	30	4	20	12.5	12.5	25	24	10	16	20
67	2	1	2	1	1	20.4	105	60	0	0	1	0	1	1	0	0	0	1	0	0	0	1	0	1	0	1	0	30	5	12.5	20	25	12.5	10	16	10	4	10	20	30	25	12.5	20	5	12.5	30	20	5	12.5
68	1	1	2	1	1	25	115	65	0	0	0	0	1	1	0	0	0	1	0	0	0	1	0	0	0	1	0	5	30	12.5	12.5	25	20	10	30	12.5	25	20	5	7.5	20	7.5	15	5	30	10	30	5	7.5
69	1	3	2	0	0	18.7	100	60	0	0	1	0	1	1	0	0	1	1	0	0	0	1	0	0	0	0	0	5	30	25	20	12.5	12.5	10	30	20	12.5	5	25	3	24	10	20	12	10	12	4	12.5	25
70	1	1	2	1	1	22.5	100	60	0	0	1	0	1	0	0	0	0	0	0	0	0	1	0	0	0	1	0	30	10	25	10	4	8	20	18	16	12.5	10	4	30	25	12.5	5	12.5	20	16	20	10	7.5
71	2	1	2	1	1	27.8	130	60	0	0	1	0	0	0	0	0	0	1	0	0	0	0	0	0	0	1	0	10	16	10	4	20	24	18	7.5	12	7.5	10	2	12	18	10	4	10	20	16	10	10	4
72	1	3	2	1	1	26	120	75	0	1	0	0	1	1	0	0	0	0	0	0	0	0	0	0	0	0	0	4	10	24	25	10	20	4	10	20	24	10	16	4	10	24	15	7.5	16	24	10	20	16
73	2	1	2	1	1	26.5	105	70	0	1	1	1	1	0	0	0	0	0	0	1	0	0	0	0	0	0	0	30	25	20	2.5	1	12.5	30	12.5	25	1	12.5	20	30	20	25	2.5	5	12.5	30	12.5	25	12.5
74	2	3	3	1	1	22.4	110	80	0	0	1	0	1	0	0	0	0	0	0	0	0	1	0	0	0	1	0	20	25	5	30	12.5	12.5	25	30	12.5	10	5	20	20	30	5	25	12.5	12.5	16	24	10	25
75	2	3	2	1	1	29	150	70	1	1	1	0	1	0	0	0	0	1	0	0	0	1	0	0	0	1	0	10	4	24	10	20	25	5	2	16	24	20	10	20	24	10	4	10	16	24	16	10	10
76	2	3	2	1	1	24.2	110	75	0	0	1	0	0	1	0	0	0	1	0	0	0	0	0	0	0	0	0	4	12.5	30	25	20	12.5	5	20	30	25	12.5	12.5	20	12.5	30	25	12.5	5	12.5	30	20	25
77	2	1	3	1	1	26.3	140	100	1	0	1	0	1	0	0	0	0	1	0	0	0	0	0	0	0	1	0	30	20	16	2.5	3	12.5	18	20	16	4	10	10	30	20	25	12.5	5	12.5	30	3	25	20
78	2	1	2	1	1	29.8	110	80	1	0	0	0	1	0	0	0	0	1	0	0	0	1	0	0	0	1	0	5	10	30	12	4	15	20	16	10	4	10	24	16	24	20	4	10	10	24	20	10	10
79	1	2	2	1	1	26.5	110	70	1	0	0	0	1	0	0	0	0	1	0	0	0	1	0	0	0	1	0	25	7.5	30	5	10	16	30	20	16	3	7.5	10	15	7.5	24	16	4	10	24	12	3	5
80	1	1	2	1	1	21.2	110	70	0	0	1	1	0	0	0	0	0	0	0	0	0	1	0	0	0	1	0	20	25	12.5	5	12.5	30	10	16	10	10	20	10	24	10	16	20	4	10	7.5	7.5	3	15
81	1	2	2	1	1	24.8	105	65	0	0	0	0	1	0	0	0	0	0	0	0	0	0	0	0	0	1	0	16	25	5	12.5	30	12.5	5	10	20	12.5	30	25	4	25	12.5	12.5	20	30	4	2.5	5	6
82	2	1	1	1	1	32.9	130	75	0	0	1	0	1	0	0	0	0	1	0	0	0	0	0	0	0	0	0	20	24	10	16	4	12.5	12	12	12	24	10	10	16	20	10	4	7.5	30	16	20	10	4
83	2	1	2	1	1	28.3	100	60	1	0	0	0	1	0	0	0	1	0	0	0	0	0	0	0	0	0	0	12.5	30	20	5	12.5	25	16	10	4	12.5	25	30	12.5	20	5	12.5	25	30	12.5	20	5	30
84	2	1	2	1	1	28.8	100	70	0	0	0	0	0	0	0	0	1	0	0	0	0	1	0	0	0	1	0	4	20	10	10	16	24	1	12.5	12.5	20	25	30	20	12.5	24	10	4	20	30	12.5	25	12.5
85	2	1	2	1	1	24.7	100	60	0	0	0	0	1	1	0	0	0	1	0	0	0	1	0	0	0	1	0	20	12.5	5	25	12.5	30	10	24	4	20	10	25	20	25	5	12.5	12.5	30	16	25	4	10
86	1	1	2	1	1	26.7	100	70	1	0	1	0	1	0	0	0	0	1	0	0	0	1	0	0	0	1	0	20	12.5	12.5	30	25	5	12.5	20	25	12.5	24	3	16	10	10	24	4	20	12.5	20	4	20
87	2	1	2	1	1	22.5	130	80	0	0	1	0	0	1	0	0	0	0	0	0	0	0	0	0	0	1	0	25	30	5	16	10	10	24	20	4	16	10	10	24	10	20	20	4	12.5	24	20	10	10
88	2	1	2	1	1	44.2	100	60	0	0	1	0	0	0	0	0	0	1	0	0	0	1	0	0	0	0	0	30	12.5	20	25	5	12.5	20	16	18	1	15	24	25	30	4	7.5	12	12.5	10	4	10	16
89	2	1	2	1	1	32.7	115	70	1	0	0	0	1	0	0	0	0	0	0	0	0	0	0	0	0	1	0	7.5	24	25	20	12.5	5	7.5	24	7.5	5	20	16	30	20	4	10	30	25	30	25	20	5
90	1	2	2	1	1	27.9	110	70	1	0	1	1	1	0	0	0	0	0	0	0	0	0	0	0	0	0	0	16	4	20	10	12.5	30	18	7.5	15	3	10	12	24	10	12	7.5	3	20	16	10	18	7.5
91	1	1	2	1	1	40	110	60	1	1	0	0	0	0	0	0	1	1	0	0	0	0	0	0	0	0	0	20	5	12.5	25	12.5	30	12.5	30	12.5	20	5	25	25	30	12.5	12.5	5	20	12.5	30	5	25
92	2	2	2	1	1	18.8	95	60	0	0	0	0	0	0	0	0	0	1	1	0	0	0	0	0	0	1	0	12.5	30	20	12.5	5	25	25	30	12.5	20	5	12.5	12.5	20	25	30	5	12.5	25	30	12.5	20
93	2	3	2	1	1	19.9	110	70	0	0	0	0	1	1	0	0	0	1	0	0	0	1	0	0	0	1	0	16	20	18	10	4	10	30	25	16	12.5	5	12.5	25	30	16	12.5	12.5	5	30	12.5	20	10
94	2	2	1	1	1	25.2	120	70	1	0	1	0	0	0	0	0	0	0	0	0	0	0	0	0	0	0	0	3	7.5	30	25	10	12	2.5	1	10	12	8	5	3	18	15	12	7.5	7.5	2	7.5	8	18
95	1	1	1	1	1	24.1	110	70	0	1	0	0	0	0	0	0	0	0	0	0	0	1	0	0	0	1	0	3	18	20	16	12.5	12.5	25	5	12.5	18	12.5	20	12.5	12.5	30	25	5	20	24	12.5	12.5	8
96	2	1	2	1	1	24.8	120	70	1	0	1	0	1	0	0	0	0	0	0	0	0	0	0	0	0	1	0	20	12.5	12.5	5	25	30	4	16	20	18	5	5	7.5	16	4	10	10	12	2	12	7.5	7.5
97	2	1	2	1	1	29	120	80	1	1	0	0	0	0	1	0	0	1	0	0	0	0	0	0	0	0	0	20	25	5	12.5	12.5	30	18	16	4	2.5	10	10	3	18	7.5	2.5	8	10	25	12.5	5	12.5
98	1	2	2	1	1	31.4	115	70	0	0	1	0	1	1	0	0	0	1	0	0	0	1	0	0	0	1	0	20	12.5	30	25	5	12.5	20	12.5	25	30	5	12.5	30	12.5	25	20	5	12.5	20	25	30	12.5
99	2	2	1	1	1	23.8	115	75	0	0	1	0	1	0	0	0	0	1	0	0	0	0	0	0	0	1	0	20	30	20	10	7.5	4	3	10	20	30	10	20	20	10	12.5	30	4	16	2.5	2	24	20
100	1	2	2	1	1	26.7	110	75	0	0	1	1	1	0	1	0	0	0	0	0	0	0	0	0	0	1	0	20	25	12.5	5	12.5	30	16	20	10	4	10	24	12.5	20	12.5	5	25	30	10	24	16	4
101	2	2	2	1	1	30.4	130	75	1	0	1	0	1	1	0	0	0	0	0	0	0	1	0	0	0	1	0	4	20	30	25	12.5	12.5	3	20	10	24	10	16	5	16	7.5	10	2	18	3	20	7.5	18
102	2	3	2	1	1	34	110	80	1	0	0	0	0	1	0	0	1	1	0	0	0	0	0	0	0	0	0	12.5	12.5	30	25	5	20	4	10	18	15	16	10	12.5	20	5	12.5	25	30	7.5	20	4	16
103	2	1	2	0	0	33	150	80	0	0	0	0	1	0	0	0	0	0	0	0	1	0	0	0	0	0	0	30	25	20	5	12.5	12.5	30	20	12.5	5	12.5	25	30	25	12.5	4	12.5	5	30	25	5	4
104	1	3	2	1	1	28.7	120	80	0	0	1	0	1	0	0	0	0	0	0	0	0	0	0	0	0	1	0	25	30	5	12.5	12.5	20	30	25	7.5	4	2.5	20	30	25	16	4	10	10	30	20	3	7.5
105	1	1	2	1	1	25.3	120	80	0	1	0	0	1	0	0	0	0	0	0	0	0	0	0	0	0	0	0	16	18	10	20	10	4	10	18	20	16	10	4	15	18	7.5	2.5	12	3	20	24	4	10
106	2	1	2	1	1	30.9	120	75	1	0	1	0	0	1	0	0	0	0	0	0	1	0	0	999	999	999	999	12.5	5	30	25	20	12.5	24	20	10	4	16	10	24	20	10	4	10	16	24	20	10	4
107	2	1	2	1	1	18.9	130	80	1	1	0	0	0	1	0	0	0	0	0	0	0	0	0	0	0	1	0	12.5	30	5	12.5	25	20	7.5	16	20	24	7.5	3	20	24	10	12.5	5	25	20	24	10	16
108	2	3	3	1	1	25.5	120	85	1	1	1	1	1	0	1	0	0	0	0	0	0	0	0	0	0	0	0	12.5	5	20	25	10	30	16	30	3	20	7.5	10	15	3	12	10	12	7.5	16	5	10	18
109	1	2	2	1	1	25	110	60	1	0	0	0	1	1	1	0	0	0	0	0	0	0	0	0	0	0	0	5	30	25	12.5	12.5	20	4	24	16	20	10	10	16	30	12.5	5	10	20	30	12.5	25	20
110	1	2	2	1	1	25.8	100	70	1	1	1	0	0	0	0	0	0	1	0	0	0	1	0	0	0	1	0	7.5	7.5	18	12	3	15	12	10	20	4	10	24	16	10	24	4	10	20	12	7.5	20	4
111	2	1	1	1	1	22.1	120	80	0	0	0	1	1	0	0	0	0	1	0	0	0	1	0	0	0	1	0	3	7.5	12	20	7.5	18	18	7.5	16	4	7.5	20	4	18	20	10	10	16	7.5	5	18	4
112	2	1	1	1	1	23	110	90	0	0	1	0	1	0	0	0	1	1	0	0	1	1	0	0	0	1	0	4	24	10	10	16	20	12.5	30	12.5	5	25	20	7.5	24	10	4	16	20	10	24	10	4
113	1	1	2	1	1	26.4	125	80	0	0	1	0	0	0	0	0	1	1	0	0	0	1	0	1	0	1	0	24	20	16	10	4	12.5	10	24	5	12.5	20	25	20	24	10	4	10	16	24	20	16	12.5
114	2	2	3	1	1	26.8	100	70	1	0	1	1	0	0	0	0	0	0	0	0	1	1	0	0	0	0	0	10	3	16	30	15	10	20	16	10	24	3	7.5	24	7.5	7.5	12	3	20	24	20	7.5	12
115	1	2	2	1	1	29.9	110	60	1	0	1	0	1	0	0	0	0	0	0	0	0	0	0	0	0	0	0	10	30	20	25	4	12.5	20	24	20	12.5	10	5	2	7.5	7.5	20	24	16	12.5	20	25	30
116	1	2	1	1	1	23.1	110	80	0	0	1	0	1	1	0	0	0	0	0	0	0	0	0	0	1	0	0	24	25	16	10	4	12.5	16	30	10	20	4	10	30	25	12.5	20	3	12.5	16	24	10	10
117	2	2	2	1	1	22	120	75	1	0	0	0	1	0	0	0	0	1	0	999	999	999	999	0	0	1	0	16	24	25	12.5	12.5	5	18	5	2.5	12	25	10	16	20	10	4	7.5	5	7.5	10	20	3
118	1	1	1	1	1	26.3	110	80	0	0	0	0	1	0	0	0	1	0	0	0	0	0	0	0	0	0	0	5	25	12.5	8	10	30	16	7.5	10	20	2	24	4	16	10	10	25	30	16	30	10	4
119	2	2	1	1	1	24	120	80	0	0	0	0	1	0	0	0	0	1	0	1	1	1	0	1	0	1	0	25	30	20	5	12.5	12.5	25	30	12.5	5	12.5	20	20	24	4	10	12.5	20	24	20	7.5	3
120	2	2	2	1	1	20	160	80	0	0	1	1	1	1	0	0	0	1	0	0	0	1	0	0	0	1	0	4	24	7.5	7.5	12	15	24	15	7.5	3	12	7.5	7.5	15	4	7.5	24	8	18	10	12	7.5
121	2	2	2	1	1	25.7	100	70	0	0	0	0	1	0	0	0	0	1	0	0	0	1	0	0	0	1	0	12.5	25	12.5	5	20	30	1	5	2.5	2.5	8	12	16	30	5	2.5	7.5	25	10	24	2	5
122	2	1	2	1	1	20.9	100	60	1	1	1	0	0	0	0	0	1	1	0	0	0	0	0	0	0	1	0	30	25	12.5	4	12.5	20	30	25	4	7.5	20	12.5	30	20	5	12.5	20	12.5	30	25	12.5	12.5
123	2	1	2	1	1	23.8	100	80	0	0	1	0	1	0	1	0	0	1	0	0	0	1	0	0	0	1	0	30	20	12.5	12.5	5	25	30	12.5	12.5	20	5	25	24	20	16	4	10	10	24	20	10	4
124	2	1	2	1	1	36.6	105	80	0	0	1	0	1	0	0	0	0	1	0	0	0	0	0	0	0	0	0	12.5	12.5	25	20	30	5	16	24	10	3	20	12.5	5	6	2.5	1	4	2.5	10	15	7.5	3
125	2	1	1	1	1	29.6	110	70	1	0	0	1	0	0	0	1	0	0	0	0	0	0	0	0	0	1	0	20	16	25	5	12.5	24	1	25	5	5	20	30	20	16	5	7.5	4	24	5	30	12.5	12.5
126	2	1	2	1	1	25.93	100	60	1	1	0	1	1	0	0	0	0	0	0	0	0	0	0	0	0	1	0	24	12.5	15	12	3	20	3	12	25	12	30	30	10	24	15	12	7.5	3	20	24	10	4
127	2	3	2	1	1	28.4	130	70	0	0	1	1	0	0	0	0	0	0	0	1	0	1	1	0	0	1	0	30	20	18	10	25	16	30	16	20	20	12.5	12	30	20	5	2	2.5	20	12	10	8	2
128	2	2	1	1	1	34.6	145	80	0	0	0	0	1	0	0	0	0	0	0	0	0	1	0	0	0	1	0	25	30	5	20	5	20	20	25	5	25	30	30	30	10	10	20	4	16	16	4	24	20
129	2	1	2	1	1	25.7	110	70	1	0	1	0	1	0	0	0	0	0	0	0	1	0	0	0	0	1	0	30	30	20	12.5	4	25	24	25	5	12.5	20	16	12.5	20	5	12.5	25	30	30	20	5	10
130	2	2	1	1	1	26.6	130	70	0	0	1	1	1	0	0	0	0	0	0	0	0	1	0	0	0	1	0	25	20	10	5	12.5	30	20	30	12	24	10	20	25	16	7.5	3	10	30	20	4	20	10
131	2	1	1	1	1	20.3	110	70	0	0	0	0	0	0	0	0	1	0	0	0	999	1	0	0	999	1	0	16	20	30	4	25	20	18	3	20	12	10	15	20	24	10	3	7.5	12	7.5	20	10	12
132	2	1	2	0	0	24	100	70	1	0	1	0	1	0	0	0	0	0	0	0	0	0	0	0	999	1	0	16	25	20	25	12.5	30	10	20	30	10	5	25	20	16	4	10	10	24	4	24	16	5
133	2	2	1	1	1	33	130	70	0	0	1	0	1	1	0	0	0	0	0	0	0	1	0	0	999	1	0	12.5	12.5	20	3	25	30	5	12.5	25	20	12.5	30	24	20	10	10	4	20	16	10	24	20
134	2	1	2	1	1	26.9	120	75	1	0	0	0	1	1	0	0	0	0	0	0	0	1	0	0	0	0	0	12	20	30	25	20	24	12.5	4	24	7.5	15	12	24	12.5	16	4	12.5	25	24	12.5	5	20
135	2	1	1	1	1	27.8	110	80	0	0	1	0	1	1	0	999	999	999	999	0	999	1	0	999	999	999	999	20	30	20	12.5	12.5	5	24	20	10	12.5	16	5	2	25	8	6	7.5	7.5	7.5	12.5	12.5	15
136	2	1	2	1	1	26.4	130	80	1	0	0	0	0	1	0	999	999	999	999	0	0	1	0	999	999	999	999	18	15	4	12	10	10	20	30	25	12.5	5	12.5	12	10	7.5	3	7.5	18	18	15	16	12.5
137	2	2	2	1	1	999	100	60	1	0	1	0	1	0	0	0	0	1	0	0	1	0	0	999	999	999	999	5	30	25	20	12.5	12.5	2	10	24	20	7.5	16	2	7.5	15	24	7.5	16	3	10	20	24
138	2	1	2	1	1	32.9	130	80	0	0	1	0	1	0	0	0	0	1	0	0	0	1	0	999	999	999	999	30	12.5	25	20	12.5	5	30	20	25	12.5	5	12.5	10	10	4	16	24	20	12.5	30	20	25
139	2	1	2	1	1	999	110	70	0	0	1	0	1	0	0	999	999	999	999	0	0	0	0	999	999	999	999	4	24	20	7.5	7.5	16	30	10	16	4	10	20	12	7.5	15	3	7.5	18	18	16	20	4
140	2	1	1	1	1	999	105	75	1	0	0	0	1	0	0	0	999	0	0	0	0	0	0	999	999	999	999	10	12.5	20	5	30	25	24	15	4	20	10	10	18	3	7.5	10	15	12	12	2	10	18
141	2	2	2	1	1	27.4	110	70	0	1	1	1	0	1	1	0	1	1	0	0	1	0	0	999	999	999	999	4	24	12.5	20	25	12.5	10	5	10	16	25	30	12	10	4	10	20	30	16	25	12.5	5
142	2	1	2	1	1	28	100	65	0	0	1	0	1	0	0	999	999	999	999	0	1	1	0	999	999	999	999	30	5	12.5	25	12.5	20	10	10	10	10	10	10	30	10	10	10	10	10	30	25	20	12.5
143	2	1	1	0	0	999	120	85	0	0	0	0	0	1	0	0	999	1	0	0	0	1	0	999	999	999	999	30	25	16	12.5	2	5	20	24	10	10	4	16	30	7.5	3	20	15	25	24	20	10	10
144	2	1	2	1	1	29	120	80	1	0	0	0	0	0	0	0	0	1	0	0	0	1	0	999	999	999	999	20	12.5	5	12.5	25	30	20	25	12.5	5	12.5	30	30	25	5	12.5	20	12.5	30	25	5	12.5
145	2	1	2	1	1	31	140	85	0	0	1	0	1	0	0	0	0	1	0	999	999	999	999	999	999	999	999	25	30	12.5	5	12.5	20	12.5	30	12.5	20	5	25	16	24	10	20	4	10	10	24	4	20
146	2	1	2	1	1	999	110	70	1	0	1	0	1	0	0	0	1	1	0	999	999	999	999	999	999	999	999	20	20	20	25	16	25	16	20	24	4	12.5	12.5	7.5	10	7.5	12	3	18	18	3	7.5	12
147	2	1	1	999	999	999	999	999	0	1	0	0	1	0	0	0	0	1	0	999	999	999	999	999	999	999	999	10	25	10	5	30	20	10	10	20	20	10	10	7.5	30	12	3	12.5	15	3	20	30	10
148	2	1	2	1	1	24	125	70	1	0	0	0	1	1	0	0	0	1	0	999	999	999	999	999	999	999	999	4	24	20	12.5	12.5	20	20	24	10	16	10	4	3	24	25	16	10	10	18	7.5	16	20
149	2	1	2	1	1	24.6	110	60	0	0	0	0	1	0	0	0	1	1	0	999	999	999	999	999	999	999	999	30	12.5	5	7.5	25	20	20	12.5	30	12.5	5	25	25	16	12	1	10	7.5	3	10	5	4
150	1	2	2	1	1	23.9	105	60	0	0	0	1	1	1	0	0	999	1	0	999	999	999	999	999	999	999	999	20	12.5	12.5	5	25	30	25	12.5	4	12.5	16	24	30	20	10	5	12.5	25	25	12.5	5	12.5
151	1	2	2	1	1	26.6	110	70	1	0	1	0	0	0	0	0	0	0	0	0	0	1	0	0	0	1	0	24	10	4	10	20	16	30	2	16	20	16	12.5	30	12.5	4	10	20	20	20	10	4	16
152	2	2	2	1	1	29.1	100	60	0	0	1	1	1	0	0	0	0	0	0	0	0	1	0	0	0	1	0	25	25	20	10	25	30	20	16	15	12.5	20	30	5	12.5	25	16	2.5	24	25	12.5	5	20
153	1	3	2	1	1	26.6	120	70	0	0	1	1	0	0	1	0	0	0	0	0	0	0	0	1	0	1	0	12	15	12.5	18	10	12	18	12	6	5	7.5	4	5	2	10	12	5	8	12	3	18	7.5
154	2	1	1	1	1	21.9	120	80	1	1	0	1	0	0	0	0	0	0	0	0	0	0	0	0	0	1	0	30	20	5	5	25	12.5	30	20	5	20	16	20	24	12.5	3	5	10	12	30	20	3	5
155	2	2	2	1	1	23.8	110	70	0	0	1	0	1	1	0	0	0	0	0	0	0	0	0	0	0	1	0	20	25	4	24	25	10	10	15	4	4	7.5	12.5	24	20	4	10	10	16	20	20	18	7.5
156	2	1	2	1	1	30.2	120	80	1	0	1	1	1	0	0	0	0	0	0	0	0	1	0	999	999	999	999	25	24	5	20	12.5	12.5	20	25	5	10	30	20	25	30	12.5	5	20	12.5	20	24	10	10
157	1	2	1	1	1	23.7	120	80	1	0	1	0	0	0	0	0	0	0	0	0	0	0	1	0	0	0	0	20	25	5	7.5	25	30	30	12.5	20	12.5	5	25	7.5	3	10	16	20	24	1	10	12	5
158	2	2	1	1	1	26.8	130	70	0	0	1	0	1	1	0	0	0	0	0	0	0	1	0	0	0	1	0	20	24	10	10	12.5	16	5	24	20	10	20	30	24	20	10	3	12	10	24	20	4	16
159	2	1	2	1	1	31.6	120	80	0	0	0	0	1	0	0	0	0	0	0	0	0	0	0	0	0	0	0	5	20	20	25	16	12.5	24	30	20	20	4	16	18	10	20	2	5	12	24	4	15	16
160	2	2	2	1	1	25.7	120	70	1	0	1	0	1	1	0	0	0	1	0	0	0	0	0	0	0	1	0	30	10	25	10	10	20	25	30	10	10	10	20	30	20	3	7.5	7.5	25	16	20	10	10
161	2	2	2	1	1	29.9	120	70	1	0	1	0	1	1	0	0	0	0	0	1	0	1	0	0	0	0	0	20	30	20	20	5	30	12	18	16	20	4	24	24	4	10	10	20	16	10	15	16	10
162	1	1	1	1	1	28.1	120	80	0	0	0	0	0	0	0	0	0	0	0	0	0	1	0	0	0	0	0	25	30	12.5	5	16	25	25	30	10	10	10	20	25	30	12.5	5	10	20	18	20	12.5	5
163	1	3	2	1	1	33.8	130	90	0	0	0	0	1	1	0	0	1	0	0	0	0	0	0	1	0	1	1	7.5	20	7.5	3	25	30	12	10	10	3	15	18	12.5	20	5	12.5	25	30	12	15	3	7.5
164	1	1	1	1	1	26	120	80	0	0	0	0	0	1	0	0	0	1	0	0	0	1	0	0	0	1	0	12	15	7.5	16	10	24	24	15	12	2.5	3	7.5	18	15	4	2	7.5	7.5	18	15	7.5	16
165	2	2	2	1	1	26.5	110	80	1	0	0	0	0	0	0	0	0	1	0	0	0	1	0	0	0	1	0	30	16	25	10	20	24	7.5	18	3	7.5	15	12	5	5	10	2	8	18	6	5	2.5	1
166	2	1	2	1	1	25.1	110	70	1	0	1	0	1	0	0	0	0	0	0	0	0	0	0	0	0	1	0	4	30	12.5	12.5	25	20	12.5	16	12.5	4	24	20	10	4	30	16	25	10	20	18	10	10
167	1	1	3	1	1	41.3	105	60	0	1	1	0	1	0	0	0	0	0	0	1	0	1	1	0	0	1	0	12.5	25	18	15	16	8	18	7.5	3	12	10	20	12	10	8	2	5	5	10	12	2.5	5
168	2	2	2	1	1	33.1	120	80	1	1	0	0	1	1	0	0	0	1	0	0	0	1	0	0	0	1	0	16	25	30	20	12.5	10	5	16	5	2	25	30	12.5	30	10	4	25	20	16	5	10	20
169	1	1	1	1	1	26.1	120	80	0	0	0	0	1	1	0	0	0	1	0	0	0	1	0	0	0	1	0	30	20	30	20	16	10	7.5	16	3	10	15	18	16	10	7.5	4	24	15	16	10	15	24
170	2	1	2	1	1	23	110	70	1	0	1	0	0	0	0	0	0	1	0	0	0	0	0	0	0	1	0	30	2	25	20	20	30	24	10	10	2	20	16	12	20	10	10	3	16	20	24	4	10
171	2	1	2	1	1	25.2	110	70	1	0	1	0	0	0	0	0	0	0	0	1	0	0	0	0	0	1	0	20	30	25	20	1	25	25	12.5	5	12.5	20	30	10	16	15	12.5	24	4	12.5	30	20	12.5
172	2	2	1	1	1	27.9	120	80	0	0	1	0	1	0	0	0	0	0	0	0	0	0	0	0	0	0	0	30	3	20	7.5	12.5	25	24	15	12	2	5	5	5	18	10	4	20	25	24	10	20	4
173	1	2	2	1	1	24.7	120	80	0	0	1	0	1	0	0	0	0	0	0	1	0	0	0	0	0	1	0	20	16	12.5	5	25	30	16	25	12.5	12.5	5	30	12	25	10	4	10	24	16	4	10	24
174	2	2	1	1	1	24	90	60	1	0	0	0	0	1	0	0	0	1	0	0	0	0	0	0	0	1	0	25	24	30	24	20	12.5	24	20	16	10	4	10	12	10	12	10	10	4	20	24	10	16
175	2	3	2	1	1	27.1	110	70	0	1	0	1	0	1	0	0	0	0	0	0	0	0	0	0	0	0	0	10	24	12	10	10	20	24	16	7.5	2	5	20	24	5	15	5	2	12	20	24	16	10
176	2	2	1	1	1	29.7	120	80	0	0	1	0	1	0	0	1	0	1	0	0	0	0	0	0	0	1	0	30	24	25	12.5	30	20	12.5	12.5	5	25	20	30	30	5	12.5	20	25	12.5	12.5	12.5	30	25
177	2	2	2	1	1	24.7	120	80	0	0	1	0	0	0	0	0	0	1	0	0	0	0	0	0	0	1	0	20	12.5	5	12.5	30	25	24	20	4	10	10	16	4	30	12.5	20	20	10	12.5	30	10	5
178	2	2	2	1	1	28.1	120	80	0	0	0	1	1	1	0	1	0	1	0	0	0	1	0	0	0	1	0	20	24	20	16	4	25	30	25	20	12.5	10	4	20	7.5	16	24	12.5	5	24	20	4	16
179	1	1	1	1	1	23.9	120	80	0	0	0	0	0	1	0	0	0	1	0	0	0	1	0	0	0	1	0	30	4	30	12.5	12.5	4	25	12.5	12.5	5	20	30	30	12.5	25	12.5	5	20	30	25	12.5	20
180	1	1	2	1	1	24.7	120	80	0	0	0	0	1	0	0	0	0	0	0	0	0	1	0	0	0	1	0	7.5	12.5	20	5	30	25	24	16	12.5	12.5	20	4	16	24	12.5	5	12.5	25	10	30	20	4
181	1	2	1	0	0	26.8	120	80	1	0	1	0	0	0	0	0	0	0	0	0	0	0	0	0	0	1	0	16	24	10	4	10	20	24	20	16	7.5	5	5	12.5	20	12.5	5	30	25	20	25	24	10
182	2	1	2	1	1	26	120	80	1	1	1	1	1	1	0	0	0	0	0	0	0	0	0	0	0	1	0	25	12.5	30	5	12.5	20	4	25	20	12.5	12.5	30	3	7.5	15	7.5	24	12	30	10	25	12.5
183	2	2	2	1	1	26.9	100	70	1	0	1	0	0	1	0	0	0	1	0	0	0	0	0	0	0	1	0	20	12.5	25	30	5	12.5	5	12.5	30	12.5	25	20	3	20	30	25	12.5	12.5	25	10	12.5	30
184	1	3	3	1	1	999	999	999	1	0	1	1	0	0	0	0	0	0	0	0	0	0	0	0	0	1	0	3	24	16	10	10	20	3	10	10	20	12	18	3	7.5	15	18	12	7.5	3	7.5	30	25
185	2	2	2	1	1	999	110	70	1	0	0	0	1	1	0	0	0	0	0	0	0	1	0	0	0	1	0	12.5	20	30	25	5	12.5	30	25	20	12.5	12.5	5	16	10	4	20	10	30	2	8	12	5
186	2	1	2	1	1	28	140	80	999	999	999	999	999	999	999	0	0	1	0	0	0	1	0	0	0	999	999	30	12.5	12.5	20	4	20	18	3	12	2.5	2.5	15	24	4	20	16	10	10	18	4	20	4
187	2	1	2	1	1	31.6	120	80	0	0	0	0	1	0	0	0	0	0	0	0	0	1	0	0	0	0	0	6	2.5	5	2.5	1	4	3	12	20	10	10	24	18	12	7.5	3	16	10	2	12	5	7.5
188	1	1	2	1	1	24.7	120	80	1	0	1	0	1	1	0	0	0	0	0	0	0	0	0	0	0	0	0	30	25	5	12.5	12.5	20	24	20	4	10	10	16	30	20	4	7.5	7.5	12	24	20	7.5	2.5
189	2	2	3	1	1	23.8	100	70	0	0	0	0	1	0	0	0	0	1	0	0	0	1	0	0	0	0	0	10	10	30	25	4	20	20	24	4	10	10	16	20	24	7.5	10	3	16	10	20	10	16
190	2	1	2	1	1	21.8	100	70	0	0	1	1	1	0	0	0	0	0	0	0	0	1	0	0	0	0	0	5	30	12.5	12.5	20	25	12.5	25	20	5	12.5	30	12.5	30	20	5	12.5	25	16	20	10	10
191	2	2	1	1	1	26.5	110	80	1	0	0	0	999	999	0	0	0	0	0	0	0	1	0	0	0	0	0	20	10	4	10	16	30	20	4	10	16	10	30	16	20	4	10	12.5	30	20	10	4	10
192	2	2	1	1	1	26.5	110	80	0	0	0	0	999	999	0	0	0	1	0	0	0	1	0	0	0	1	0	16	20	10	4	10	24	24	16	20	4	10	10	24	20	10	4	10	16	20	24	10	4
193	2	1	1	1	1	26.5	95	60	0	0	1	0	1	1	0	1	1	1	0	0	0	1	0	0	0	0	0	12	5	12	7.5	2.5	5	15	10	5	3	16	24	6	7.5	15	7.5	3	12	8	5	4	10
194	2	1	2	1	1	25.6	100	60	0	0	1	0	1	0	0	0	0	0	0	0	0	1	0	0	0	0	0	16	10	10	4	20	30	20	12.5	5	12.5	25	30	12.5	30	5	12.5	20	25	24	16	4	10
195	2	2	1	1	1	37.1	120	80	0	0	1	0	0	0	0	0	0	1	0	0	0	1	0	0	0	0	0	10	7.5	16	20	24	3	10	24	10	4	20	16	5	7.5	8	18	2	15	10	30	10	20
196	1	2	2	1	1	31.8	90	60	1	1	1	1	1	1	1	0	0	1	0	999	999	999	999	0	0	1	0	5	20	12.5	25	12.5	30	16	20	4	10	10	24	10	20	25	12.5	30	5	20	10	10	4
197	1	2	2	1	1	28.4	120	70	1	0	0	0	1	0	0	0	0	1	0	0	0	1	0	0	0	1	0	25	10	30	20	4	12.5	16	18	10	4	10	20	20	16	3	10	7.5	24	20	24	10	7.5
198	1	2	2	1	1	30.1	110	60	0	1	1	0	1	0	0	1	0	1	0	0	0	1	0	0	0	0	0	16	24	10	20	4	10	25	30	20	12.5	12.5	5	4	30	20	12.5	12.5	25	25	30	20	12.5
199	2	1	3	1	1	26.4	120	80	1	0	1	0	0	1	0	0	0	1	0	0	0	1	0	0	0	0	0	24	16	12.5	5	10	20	24	20	12.5	4	10	16	24	12.5	5	20	12.5	25	24	20	10	4
200	2	2	3	1	1	30.7	115	70	1	0	1	0	1	0	0	0	0	1	1	0	0	1	1	0	0	0	0	20	4	30	10	12.5	20	30	24	20	10	4	25	24	7.5	3	7.5	15	12	7.5	10	30	16
201	2	2	3	1	1	34.3	130	85	1	1	1	0	1	0	0	0	0	1	1	0	0	1	1	0	0	1	1	20	4	16	12.5	12.5	30	20	10	10	4	16	24	7.5	3	7.5	20	12	24	10	10	4	16
202	1	2	2	1	0	999	110	70	1	0	0	0	0	1	0	0	0	1	0	0	0	1	0	0	0	1	0	16	4	24	20	10	10	12	10	20	24	4	10	16	4	20	24	10	10	3	16	30	25
203	1	1	2	1	1	32.4	90	60	0	1	0	0	1	0	0	0	0	1	0	0	0	1	0	0	999	999	999	30	5	12.5	20	25	12.5	25	30	5	12.5	12.5	20	25	8	5	2	30	5	10	24	4	10
204	2	2	2	1	1	37.5	110	70	0	0	1	0	1	0	0	0	0	1	0	0	0	1	0	0	0	1	0	12.5	30	4	10	25	16	4	30	10	7.5	16	20	16	24	4	20	10	10	4	20	16	10
205	2	2	2	1	1	24.2	115	70	1	1	1	1	1	1	1	0	0	1	0	1	1	1	0	0	0	1	0	15	10	3	16	10	24	12	7.5	3	18	10	20	10	12.5	5	16	25	30	12.5	20	5	25
206	2	1	2	1	1	26.9	120	80	1	0	1	0	1	1	1	1	0	1	1	0	0	1	0	1	1	1	0	30	25	5	12.5	20	10	30	5	12.5	12.5	25	20	10	24	7.5	4	15	12	24	16	5	12.5
207	2	2	2	1	1	25.8	120	80	1	0	0	0	1	0	0	0	0	1	0	0	0	1	0	0	0	0	0	12	7.5	15	3	7.5	24	18	2.5	2.5	1	16	5	1	2.5	20	6	2.5	4	18	15	12	7.5
208	1	3	2	1	1	36.9	120	80	1	1	1	1	1	0	1	0	0	1	0	0	0	0	1	0	0	0	0	10	20	25	30	12.5	12.5	10	30	10	5	20	16	20	20	4	24	12.5	12.5	20	25	5	12.5
209	1	1	3	999	999	999	999	999	0	0	0	0	1	1	0	0	0	1	0	1	0	1	1	0	0	0	0	30	20	16	10	4	12.5	18	20	10	16	3	7.5	20	10	24	16	4	10	30	20	10	16
210	1	1	2	1	1	20.8	120	70	1	0	0	1	1	0	1	0	0	1	0	0	0	1	1	0	0	0	0	30	12.5	12.5	5	20	25	16	7.5	30	10	3	20	12.5	5	25	20	12.5	30	12	7.5	24	25
211	1	1	2	1	1	999	100	80	0	0	0	0	1	0	0	0	0	1	0	0	0	0	0	1	1	1	0	20	20	10	5	12.5	30	24	20	4	10	10	25	18	15	10	3	12	16	12.5	25	12	2.5
212	2	1	1	1	1	26.7	110	60	1	0	0	1	1	0	1	0	0	1	0	0	0	1	0	0	0	0	0	30	25	20	5	12.5	12.5	24	25	10	20	5	12.5	20	16	10	4	10	24	24	4	20	10
213	2	1	1	1	1	27.5	100	60	1	0	0	1	0	1	0	0	0	1	0	1	1	1	0	0	0	1	0	20	10	4	7.5	12	24	20	20	4	7.5	7.5	30	24	10	10	4	20	25	10	24	5	16
214	2	2	2	1	1	27.4	130	70	1	0	0	0	1	0	0	0	0	1	0	0	0	1	0	0	0	1	0	30	5	5	4	20	20	20	10	12.5	4	16	30	25	20	12	2	20	30	2	24	12.5	10
215	1	1	2	1	1	28.5	110	80	0	0	0	0	1	0	0	0	0	1	0	0	0	1	0	0	0	0	0	18	15	7.5	7.5	3	12	30	25	20	5	12.5	12.5	5	30	12.5	12.5	25	20	25	30	5	10
216	1	1	2	999	1	26.3	100	60	1	1	1	1	0	0	0	0	0	1	0	0	0	1	0	0	0	0	0	16	10	30	25	4	10	10	30	10	20	5	16	7.5	24	20	10	16	10	20	16	4	12.5
217	2	2	2	1	1	28.3	120	60	0	1	1	0	1	0	0	0	0	1	0	0	0	1	1	0	0	0	0	10	24	4	16	10	20	7.5	12	24	20	4	10	10	18	10	4	16	25	20	30	12.5	12.5
[truncated: 74 more columns]
